# Supplementary material for: Fabrication of Pb-Containing PtAu Nanoflowers via Galvanic Replacement Method for Electrocatalytical Oxidation of Methanol
Source: Molecules. 2024 Nov 21;29(23):5492. doi: 10.3390/molecules29235492 (PMC11643685; doi:10.3390/molecules29235492)
Supplement: Supplementary file 1 [file molecules-29-05492-s001.zip]

Archive with 1 entries (1 files):
- molecules-3218084-supplementary.pdf
